# Supplementary material for: Is information provided within chronic subdural haematoma education resources adequate? A scoping review
Source: PLoS One. 2023 Apr 6;18(4):e0283958. doi: 10.1371/journal.pone.0283958 (PMC10079037; doi:10.1371/journal.pone.0283958)
Supplement: S1 Data — (XLSX) [file pone.0283958.s002.xlsx]

## Sheet: Form Responses 1
Title	DOI	Which phase(s) of care does this relate to?	Country of Origin?	Language	Target audience	Theme 1: Aetiology, Epidemiology, Pathophysiology	1: anatomy	1: definitions (SDH,CSDH)	1a- aetiology	1b- Epidemiology	1c- pathophysiology	2- Natural history and risk factors	2a- natural history	2b- risk factors	2- head injury	trivial head trauma	Elderly	Cerebral atrophy	Alcohol	Infant	Antiplatelets	Anticoagulants	Hypotension	2- Symptoms	Headache	Anorexia	Nausea	Vomiting	Weakness/FND	Confusion/Reduced or loss of consciousness	Ataxia	3- diagnosis	3a- clinical assessment	3- differential diagnosis	3b- radiological assessment	Blood assessment	4- Surgical management	4a- Surgical approaches	4b- Decision/rationale for surgical approach	4c- Burr holes	4d- Twist drill	4e- craniotomy	4f- craniectomy	4g- drains	5- Non surgical management	5a- No intervention	5b- Dexamethosone	5c- MMA embolisation	5d- Mannitol
Effects of atorvastatin on chronic subdural hematoma A systematic review	http://dx.doi.org/10.1097/MD.0000000000007290	Postoperative, Non-operative management	China	English	Surgeon, Medical doctor	1	0	0	0	1	0	1	0	1	0	0	1	0	0	0	0	1	0	0	0	0	0	0	0	0	0	0	0	0	0	0	1	1	0	1	1	1	0	0	1	0	1	0	0
Anticoagulant and antiplatelet use in seniors with chronic subdural hematoma Systematic review	https://www.ncbi.nlm.nih.gov/pubmed/?term=28272701	Postoperative	canada	English	Surgeon, Medical doctor	1	0	0	0	0	0	0	0	0	0	0	0	0	0	0	0	0	0	0	0	0	0	0	0	0	0	0	0	0	0	0	1	1	1	1	1	1	1	1	0	0	0	0	0
Dexamethasone for chronic subdural haematoma: a systematic review and meta-analysis	DOI 10.1007/s00701-017-3309-7	Non-operative management	China	English	Surgeon, Medical doctor	1	0	0	0	1	0	0	0	0	0	0	1	0	0	0	0	0	0	0	0	0	0	0	0	0	0	0	0	0	0	0	0	0	0	0	0	0	0	0	1	1	1	0	0
Which surgical procedure is effective for refractory chronic subdural hematoma? Analysis of our surgical procedures and literature review	https://doi.org/10.1016/j.jocn.2017.11.009	Intraoperative - Surgical	Japan	English	Surgeon	0	0	0	0	0	0	0	0	0	0	0	0	0	0	0	0	0	0	0	0	0	0	0	0	0	0	0	0	0	0	0	1	1	1	1	1	1	0	0	0	0	0	1	0
Evidence based diagnosis and management of chronic subdural hematoma: A review of the literature	https://doi.org/10.1016/j.jocn.2018.01.050	Intraoperative - Surgical, Non-operative management	USA	English	Surgeon, Medical doctor	1	1	1	1	1	1	1	1	1	1	1	1	1	1	0	1	1	1	0	0	0	0	0	0	0	0	1	0	0	1	1	1	1	1	1	1	1	0	1	1	1	1	0	0
Resumption of Antithrombotic Agents in Chronic Subdural Hematoma: A Systematic Review and Meta-analysis	http://dx.doi.org/10.1016/j.wneu.2017.10.091	Postoperative	Australia	English	Surgeon, Medical doctor	1	1	1	1	1	1	1	1	1	1	0	0	0	0	0	1	1	1	0	0	0	0	0	0	0	0	0	0	0	0	0	1	1	0	1	1	1	1	0	1	0	0	0	0
Association between antithrombotic drug use before chronic subdural haematoma and outcome after drainage: a systematic review and meta-analysis	http://dx.doi.org/10.1007/s10143-017-0860-x	Preoperative, Postoperative	UK	English	Surgeon, Medical doctor	1	0	0	0	0	0	1	0	1	0	0	1	0	0	0	1	1	0	0	0	0	0	0	0	0	0	0	0	0	0	0	1	0	0	0	0	0	0	0	1	0	0	0	0
Burr hole drainage and burr hole drainage with irrigation to treat chronic subdural hematoma: A systematic review and meta-analysis	http://dx.doi.org/10.1097/MD.0000000000011827	Intraoperative - Surgical	China	English	Surgeon	1	0	0	0	1	1	1	0	1	0	0	1	0	0	0	0	0	0	1	1	0	0	0	0	1	0	0	0	0	0	0	1	1	0	1	1	1	0	0	0	0	0	0	0
Embolization of the Middle meningeal artery in chronic subdural hematoma - A systematic review	http://dx.doi.org/10.1016/j.clineuro.2019.105464	Intraoperative - Surgical	Canada	English	Surgeon	1	0	0	1	1	1	0	0	0	0	0	0	0	0	0	0	0	0	0	0	0	0	0	0	0	0	0	0	0	0	0	0	0	0	0	0	0	0	0	1	0	0	1	0
Corticosteroid treatment compared with surgery in chronic subdural hematoma: a systematic review and meta-analysis	http://dx.doi.org/10.1007/s00701-019-03881-w	Non-operative management	The Netherlands	English	Surgeon, Medical doctor	1	0	0	0	1	1	0	0	0	0	0	0	0	0	0	0	0	0	0	0	0	0	0	0	0	0	0	0	0	0	0	1	0	0	0	0	0	0	0	1	1	1	0	0
Oreongsan, an herbal medicine prescription developed as a new alternative treatment in patients with chronic subdural hematoma: a narrative review	http://dx.doi.org/10.1016/j.imr.2018.11.003	Postoperative, Non-operative management	Republic ofKorea	English	Surgeon, Medical doctor	0	0	0	0	0	0	1	1	0	0	0	0	0	0	0	0	0	0	0	0	0	0	0	0	0	0	0	0	0	0	0	1	1	0	1	0	0	0	0	1	0	0	0	0
Burr hole craniostomy with novel use of subdural drain for evacuation of chronic subdural hematoma: Case series, literature review, and technical note	http://dx.doi.org/10.1016/j.inat.2019.100501	Intraoperative - Surgical	USA	English	Surgeon	1	1	1	1	1	1	1	0	1	0	0	1	0	0	0	0	0	0	0	0	0	0	0	0	0	0	0	0	0	1	0	1	1	0	1	1	1	0	1	0	0	0	0	0
Middle Meningeal Artery Embolization for Chronic Subdural Hematoma: Meta-Analysis and Systematic Review	http://dx.doi.org/10.1016/j.wneu.2018.11.167	Intraoperative - Surgical	USA	English	Surgeon	1	0	0	1	1	1	1	0	1	0	0	1	0	0	0	0	0	0	0	0	0	0	0	0	0	0	0	0	0	0	0	0	0	0	1	0	1	0	1	1	1	1	1	0
Safety and Effectiveness of Embolization for Chronic Subdural Hematoma: Systematic Review and Case Series	http://dx.doi.org/10.1016/j.wneu.2019.02.208	Intraoperative - Surgical	USA	English	Surgeon	0	0	0	0	0	0	1	1	1	1	0	0	0	0	0	1	1	0	0	0	0	0	0	0	0	0	0	0	0	0	0	0	0	0	0	0	0	0	0	1	0	0	1	0
Outcomes of Surgical Evacuation of Chronic Subdural Hematoma in the Aged: Institutional Experience and Systematic Review	http://dx.doi.org/10.1016/j.wneu.2020.08.118	Postoperative, Post discharge/rehabilitation	USA	English	Surgeon, Medical doctor	1	0	0	1	1	1	1	1	1	1	1	1	1	0	0	1	1	0	0	0	0	0	0	0	0	0	0	0	0	0	0	1	1	0	1	0	1	0	0	0	0	0	1	0
Type of drain in chronic subdural hematoma-a systematic review and meta-analysis	http://dx.doi.org/10.3389/fneur.2020.00312	Intraoperative - Surgical, Postoperative, Post discharge/rehabilitation	Switzerland	English	Surgeon	0	0	0	0	0	0	0	0	0	0	0	0	0	0	0	0	0	0	0	0	0	0	0	0	0	0	0	0	0	0	0	1	1	0	1	0	0	0	1	0	0	0	0	0
Endoscope-Assisted Surgery vs. Burr-Hole Craniostomy for the Treatment of Chronic Subdural Hematoma: A Systemic Review and Meta-Analysis	http://dx.doi.org/10.3389/fneur.2020.540911	Intraoperative - Surgical, Postoperative, Post discharge/rehabilitation	China	English	Surgeon	1	1	1	1	1	0	1	1	1	1	1	1	1	0	0	0	0	0	0	0	0	0	0	0	0	0	0	0	0	0	0	1	1	1	1	1	1	0	0	0	0	1	1	0
Embolization of the middle meningeal artery in patients with chronic subdural hematoma-a systematic review and meta-analysis	http://dx.doi.org/10.1007/s00701-020-04266-0	Intraoperative - Surgical, Postoperative	Denmark	English	Surgeon	1	1	0	0	0	1	0	0	0	0	0	0	0	0	0	0	0	0	0	0	0	0	0	0	0	0	0	0	0	0	0	1	1	0	1	1	0	0	0	1	0	0	1	0
Hematoma recurrence in burr hole drainage compared to burr hole irrigation as treatment of chronic subdural hematoma: A systematic review and meta-analysis	http://dx.doi.org/10.3889/oamjms.2020.3344	Intraoperative - Surgical, Postoperative	Indonesia	English	Surgeon	1	1	1	1	0	1	1	1	1	1	1	1	1	0	0	0	0	0	0	0	0	0	0	0	0	0	0	0	0	0	0	1	1	1	1	1	1	0	0	0	0	0	0	0
Role of prophylactic antiepileptic drugs in chronic subdural hematoma-a systematic review and meta-analysis	http://dx.doi.org/10.1007/s10143-020-01388-y	Intraoperative - Anaesthetic, Postoperative	India	English	Surgeon, Anaesthetist, Medical doctor	1	1	1	1	0	1	1	0	1	0	0	1	1	0	0	0	1	0	0	0	0	0	0	0	0	0	0	0	0	0	0	1	1	0	1	0	1	0	0	1	0	0	0	0
Subperiosteal versus subdural drainage after burr hole evacuation of chronic subdural hematoma: systematic review and meta-analysis	http://dx.doi.org/10.1007/s00701-019-04208-5	Intraoperative - Surgical, Postoperative, Post discharge/rehabilitation	Indonesia	English	Surgeon	1	0	0	1	0	0	1	0	1	1	1	1	1	0	0	0	0	0	0	0	0	0	0	0	0	0	0	0	0	0	0	1	1	0	1	0	1	0	1	0	0	0	0	0
To drill or not to drill, that is the question: nonsurgical treatment of chronic subdural hematoma in the elderly. A systematic review	http://dx.doi.org/10.3171/2020.7.FOCUS20237	Intraoperative - Surgical, Non-operative management	Italy	English	Surgeon, Medical doctor	1	0	0	0	1	0	0	0	0	0	0	0	0	0	0	0	0	0	0	0	0	0	0	0	0	0	0	0	0	0	0	1	1	1	1	1	1	0	0	0	0	1	1	1
Prevalence of Cognitive Complaints and Impairment in Patients with Chronic Subdural Hematoma and Recovery after Treatment: A Systematic Review	http://dx.doi.org/10.1089/neu.2020.7206	Postoperative, Post discharge/rehabilitation	The Netherlands	English	Surgeon, Medical doctor, AHP (incl. rehab)	1	0	0	0	1	0	1	0	1	1	1	1	1	0	0	0	1	0	1	1	0	1	1	1	1	1	0	0	0	1	0	1	1	0	1	1	1	0	0	1	1	1	0	0
Chronic subdural hematoma-induced parkinsonism: A systematic review	https://dx.doi.org/10.1016/j.clineuro.2021.106826	Postoperative, Post discharge/rehabilitation	Indonesia	English	Surgeon, Medical doctor, AHP (incl. rehab)	0	0	0	0	0	0	1	0	1	1	1	1	0	0	0	0	0	0	0	0	0	0	0	0	0	0	0	0	0	0	0	0	0	0	1	0	0	0	0	0	0	0	0	0
Management of chronic subdural hematoma with the subdural evacuating port system: Systematic review and meta-analysis	http://dx.doi.org/10.1016/j.jocn.2021.01.039	Intraoperative - Surgical	USA	English	Surgeon	1	0	0	1	1	0	1	1	1	0	0	0	0	0	0	0	0	0	1	1	1	0	0	1	1	1	0	0	0	0	0	1	1	1	1	1	1	0	1	1	0	0	1	0
Herbal medicine treatment for patients with chronic subdural hematoma: A systematic review and meta-analysis	http://dx.doi.org/10.1016/j.ctcp.2021.101307	Non-operative management	Republic of Korea	English	Medical doctor	1	1	1	1	0	1	1	1	1	1	1	0	0	0	0	0	0	0	0	0	0	0	0	0	0	0	0	0	0	0	0	1	1	0	1	0	0	0	0	1	1	1	0	0
Radiological prognostic factors of chronic subdural hematoma recurrence: a systematic review and meta-analysis	http://dx.doi.org/10.1007/s00234-020-02558-x	Preoperative, Postoperative, Post discharge/rehabilitation	The Netherlands	English	Surgeon, Medical doctor, AHP (incl. rehab)	1	0	1	1	1	1	1	1	1	1	0	1	0	0	0	0	0	0	0	0	0	0	0	0	0	0	1	1	0	1	1	1	1	0	1	1	0	0	1	1	1	1	0	0
Fibrinolytic-Facilitated Chronic Subdural Hematoma Drainage-A Systematic Review	http://dx.doi.org/10.1016/j.wneu.2021.03.029	Intraoperative - Surgical	China	English	Surgeon	1	0	0	1	1	0	0	0	0	0	0	0	0	0	0	0	0	0	0	0	0	0	0	0	0	0	0	0	0	0	0	1	1	1	1	1	1	0	0	1	1	0	0	0
Surgical Management of Chronic Subdural Hematoma in Older Adults: A Systematic Review	http://dx.doi.org/10.1093/gerona/glaa293	Intraoperative - Surgical, Postoperative, Post discharge/rehabilitation	USA	English	Surgeon	1	1	1	1	1	1	1	1	1	1	1	1	1	0	0	0	1	0	1	1	0	0	0	1	1	0	1	1	0	1	0	1	1	1	1	1	1	0	1	1	1	1	1	0
Incidence of chronic subdural haematoma: a single‑centre exploration of the effects of an ageing population with a review of the literature	http://dx.doi.org/10.1007/s00701-021-04879-z	Preoperative, Postoperative, Post discharge/rehabilitation	UK	English	Surgeon, Medical doctor, AHP (incl. rehab)	1	1	1	1	1	1	1	1	1	1	1	1	1	1	0	0	1	0	0	0	0	0	0	0	0	0	0	0	0	0	0	1	1	0	1	1	1	0	1	1	1	1	1	0
[truncated: 18 more columns]
